# Supplementary material for: Psychological, social and cognitive resources and the mental wellbeing of the poor
Source: PLoS One. 2021 Oct 12;16(10):e0258417. doi: 10.1371/journal.pone.0258417 (PMC8509876; doi:10.1371/journal.pone.0258417)
Supplement: S1 Replication files — (ZIP) [file pone.0258417.s002.zip]

Archive with 16 entries (15 files):
- Replication for PlosOne/compare & oaxaca - all reversed.do
- Replication for PlosOne/compare & oaxaca - all weighted.do
- Replication for PlosOne/compare & oaxaca - all.do
- Replication for PlosOne/compare & oaxaca - big 5.do
- Replication for PlosOne/compare & oaxaca - cognition.do
- Replication for PlosOne/compare & oaxaca - loc.do
- Replication for PlosOne/compare & oaxaca - mental health.do
- Replication for PlosOne/compare & oaxaca - risk preferences.do
- Replication for PlosOne/compare & oaxaca - sleep.do
- Replication for PlosOne/compare & oaxaca - social capital.do
- Replication for PlosOne/descriptives table.do
- Replication for PlosOne/graph response rate.do
- Replication for PlosOne/Graphs/
- Replication for PlosOne/o_alpha.ado
- Replication for PlosOne/readme.docx
- Replication for PlosOne/s_bloss_run.ado
