# Supplementary material for: Psychological, social and cognitive resources and the mental wellbeing of the poor
Source: PLoS One. 2021 Oct 12;16(10):e0258417. doi: 10.1371/journal.pone.0258417 (PMC8509876; doi:10.1371/journal.pone.0258417)
Supplement: S1 Replication files — (ZIP) [file pone.0258417.s002.zip › Replication for PlosOne/compare & oaxaca - all weighted.do]

*Set directories for the datasets
global jh_loc "."  //insert path to jorneys home dataset
global hilda_loc "."  //insert path to hilda dataset

*This file runs all the subfiles and creates combined graphs, weighting the HILDA sample by the prob they are not part of JH population

*Begin by defining a program to produce the Blinder-Oaxaca decompositions, ranksum test, and graphs in each do file 
capture program drop output 
program output

egen c_miss = rowmiss($c_vars )
keep if $y_var !=. & $s_retrict & c_miss ==0
qui tab $y_var
if r(r) > 2 {
	egen s_$y_var = std($y_var )  //standardise if not a dummy
}
else {
	g s_$y_var = $y_var
}

*Run the Phillips & Elith (2011,2013) scaled binomial loss model (SB)
global q = 0.004954337  //fraction of HILDA sample estimated to be part of journeys home population

ml model lf s_bloss_run (jh = $c_vars )
ml maximize
 
predict xb, xb
 
qui sum jh
local r = $q *(1-r(mean))/r(mean)
local c = 1/(1+`r')
  
g pr = `c'/(1+exp(-xb+log(`r'/(1+`r'))))  //returns the probability for being in JH sample

g pr_homeless = `r'*pr/(1-pr)

g weight = 1-pr_homeless if jh ==0
replace weight = 1 if jh ==1

g pop_weight = jhwpop if jh ==1
replace pop_weight = hhwte*weight if jh ==0

oaxaca s_$y_var $c_vars [pw=pop_weight], by(jh) weight(0) swap  //pop weights for JH sample, HILDA sample 
//weighted by prob they actually belong to JH group * pop weights

end

//==================
//Mental health (K6)
//==================

global y_var = "k6_new"
global c_vars "rtrate loc_sum cog_score emo_stability conscientious sc sleep_q lt_cond p_split p_never_together mother_uni page male atsi student uni diploma cert_3or4 y12 married defacto separated divorced single aus main_english major_urban other_urban rural_bal" 
global s_retrict "homeless_eps!=0&rtrate!=.&loc_sum!=.&cog_score!=.&emo_stability!=.&conscientious!=.&sc!=.&sleep_q!=."
global title "Mental distress (K6)"
do ".\compare & oaxaca - mental health.do"
est store m1

*Possible way to generate chart

matrix X = e(b)
matrix X1 = e(b)  //used for stacked bar later
g e_rtrate = X[1,6]
label variable e_rtrate "Risk willingness"
g e_loc_sum = X[1,7]
label variable e_loc_sum "Internal locus of control"
g e_cog_score = X[1,8]
label variable e_cog_score "Cognition"
g e_emo_stability = X[1,9]
label variable e_emo_stability "Emotional stability"
g e_con = X[1,10]
label variable e_con "Conscientiousness"
g e_sc = X[1,11]
label variable e_sc "Social capital"
g e_sleep = X[1,12]
label variable e_sleep "Sleep"
g e_other = X[1,4]- e_rtrate- e_loc_sum- e_cog_score- e_emo_stability- e_con- e_sc- e_sleep
label variable e_other "Other explained"
g unexplained = X[1,5]
label variable unexplained "Unexplained"
local gap = X[1,3]

graph bar e_rtrate e_loc_sum e_cog_score e_emo_stability e_con e_sc e_sleep e_other, bar(8, fcolor(gs14) lcolor(gs14)) title("Mental distress (K6)") stack scheme(s1color) ///
ylabel(, labels) yline(`gap') ylabel(0(0.19).95) legend(order(1 "Risk willingness" 2 "Internal locus of control" ///
3 "Cognition" 4 "Emotional stability" 5 "Conscientiousness" 6 "Social capital" 7 "Sleep" 8 "Other explained")) name(decomp_mental_health_pw, replace) // horizontal 

//=================
//Life satisfaction
//=================

global y_var = "hwsatall"
global c_vars "rtrate loc_sum cog_score emo_stability conscientious sc sleep_q lt_cond p_split p_never_together mother_uni page male atsi student uni diploma cert_3or4 y12 married defacto separated divorced single aus main_english major_urban other_urban rural_bal" 
global s_retrict "homeless_eps!=0&rtrate!=.&loc_sum!=.&cog_score!=.&emo_stability!=.&conscientious!=.&sc!=.&sleep_q!=."
global title "Life satisfaction"
do ".\compare & oaxaca - mental health.do"
est store m2

*Possible way to generate chart

matrix X = e(b)
matrix X2 = e(b)  //used for stacked bar later
g e_rtrate = X[1,6]
label variable e_rtrate "Risk willingness"
g e_loc_sum = X[1,7]
label variable e_loc_sum "Internal locus of control"
g e_cog_score = X[1,8]
label variable e_cog_score "Cognition"
g e_emo_stability = X[1,9]
label variable e_emo_stability "Emotional stability"
g e_con = X[1,10]
label variable e_con "Conscientiousness"
g e_sc = X[1,11]
label variable e_sc "Social capital"
g e_sleep = X[1,12]
label variable e_sleep "Sleep"
g e_other = X[1,4]- e_rtrate- e_loc_sum- e_cog_score- e_emo_stability- e_con- e_sc- e_sleep
label variable e_other "Other explained"
g unexplained = X[1,5]
label variable unexplained "Unexplained"
local gap = X[1,3]

graph bar e_rtrate e_loc_sum e_cog_score e_emo_stability e_con e_sc e_sleep e_other, bar(8, fcolor(gs14) lcolor(gs14)) title("Life satisfaction") stack scheme(s1color) ///
ylabel(, labels) yline(`gap') ylabel(0(-0.16)-0.64) legend(order(1 "Risk willingness" 2 "Internal locus of control" ///
3 "Cognition" 4 "Emotional stability" 5 "Conscientiousness" 6 "Social capital" 7 "Sleep" 8 "Other explained")) yreverse name(decomp_life_sat_pw, replace) //horizontal

//==========
//Loneliness
//==========

global y_var = "lonely"
global c_vars "rtrate loc_sum cog_score emo_stability conscientious sc sleep_q lt_cond p_split p_never_together mother_uni page male atsi student uni diploma cert_3or4 y12 married defacto separated divorced single aus main_english major_urban other_urban rural_bal" 
global s_retrict "homeless_eps!=0&rtrate!=.&loc_sum!=.&cog_score!=.&emo_stability!=.&conscientious!=.&sc!=.&sleep_q!=."
global title "Loneliness"
do ".\compare & oaxaca - mental health.do"
est store m3

*Possible way to generate chart

matrix X = e(b)
matrix X3 = e(b)  //used for stacked bar later
g e_rtrate = X[1,6]
label variable e_rtrate "Risk willingness"
g e_loc_sum = X[1,7]
label variable e_loc_sum "Internal locus of control"
g e_cog_score = X[1,8]
label variable e_cog_score "Cognition"
g e_emo_stability = X[1,9]
label variable e_emo_stability "Emotional stability"
g e_con = X[1,10]
label variable e_con "Conscientiousness"
g e_sc = X[1,11]
label variable e_sc "Social capital"
g e_sleep = X[1,12]
label variable e_sleep "Sleep"
g e_other = X[1,4]- e_rtrate- e_loc_sum- e_cog_score- e_emo_stability- e_con- e_sc- e_sleep
label variable e_other "Other explained"
g unexplained = X[1,5]
label variable unexplained "Unexplained"
local gap = X[1,3]

graph bar e_rtrate e_loc_sum e_cog_score e_emo_stability e_con e_sc e_sleep e_other, bar(8, fcolor(gs14) lcolor(gs14)) title("Loneliness") stack scheme(s1color) ///
ylabel(, labels) yline(`gap') ylabel(0(0.05)0.15) legend(order(1 "Risk willingness" 2 "Internal locus of control" ///
3 "Cognition" 4 "Emotional stability" 5 "Conscientiousness" 6 "Social capital" 7 "Sleep" 8 "Other explained")) name(decomp_loneliness_pw, replace) //horizontal

//===============================
//High mental distriss (K6 >= 13)
//===============================

global y_var = "k6_high"
global c_vars "rtrate loc_sum cog_score emo_stability conscientious sc sleep_q lt_cond p_split p_never_together mother_uni page male atsi student uni diploma cert_3or4 y12 married defacto separated divorced single aus main_english major_urban other_urban rural_bal" 
global s_retrict "homeless_eps!=0&rtrate!=.&loc_sum!=.&cog_score!=.&emo_stability!=.&conscientious!=.&sc!=.&sleep_q!=."
global title "High mental distress (K6)"
do ".\compare & oaxaca - mental health.do"
est store m4

*Possible way to generate chart

matrix X = e(b)
matrix X4 = e(b)  //used for stacked bar later
g e_rtrate = X[1,6]
label variable e_rtrate "Risk willingness"
g e_loc_sum = X[1,7]
label variable e_loc_sum "Internal locus of control"
g e_cog_score = X[1,8]
label variable e_cog_score "Cognition"
g e_emo_stability = X[1,9]
label variable e_emo_stability "Emotional stability"
g e_con = X[1,10]
label variable e_con "Conscientiousness"
g e_sc = X[1,11]
label variable e_sc "Social capital"
g e_sleep = X[1,12]
label variable e_sleep "Sleep"
g e_other = X[1,4]- e_rtrate- e_loc_sum- e_cog_score- e_emo_stability- e_con- e_sc- e_sleep
label variable e_other "Other explained"
g unexplained = X[1,5]
label variable unexplained "Unexplained"
local gap = X[1,3]

graph bar e_rtrate e_loc_sum e_cog_score e_emo_stability e_con e_sc e_sleep e_other, bar(8, fcolor(gs14) lcolor(gs14)) title("High mental distress (K6)") stack scheme(s1color) ///
ylabel(, labels) yline(`gap') ylabel(0(0.04)0.12) legend(order(1 "Risk willingness" 2 "Internal locus of control" ///
3 "Cognition" 4 "Emotional stability" 5 "Conscientiousness" 6 "Social capital" 7 "Sleep" 8 "Other explained")) name(k6_high_pw, replace) //horizontal

grc1leg decomp_mental_health_pw k6_high_pw decomp_life_sat_pw decomp_loneliness_pw, scheme(s1color) legendfrom(decomp_loneliness_pw) 
graph save ".\Graphs\Alt_Fig_D1.gph", replace 

esttab m1 m4 m2 m3 using table_D2.rtf, replace scalar(N_1 N_2) b(3) se(3) star(* 0.10 ** 0.05 *** 0.01) compress nogap

//=====================================
//Stacked together decomposition figure
//=====================================

forvalues q = 1/4 {
	local gap = X`q'[1,3]
	replace e_rtrate = X`q'[1,6]/`gap' if _n == `q'
	label variable e_rtrate "Risk willingness"
	replace e_loc_sum = X`q'[1,7]/`gap' if _n == `q'
	label variable e_loc_sum "Internal locus of control"
	replace e_cog_score = X`q'[1,8]/`gap' if _n == `q'
	label variable e_cog_score "Cognition"
	replace e_emo_stability = X`q'[1,9]/`gap' if _n == `q'
	label variable e_emo_stability "Emotional stability"
	replace e_con = X`q'[1,10]/`gap' if _n == `q'
	label variable e_con "Conscientiousness"
	replace e_sc = X`q'[1,11]/`gap' if _n == `q'
	label variable e_sc "Social capital"
	replace e_sleep = X`q'[1,12]/`gap' if _n == `q'
	label variable e_sleep "Sleep"
	replace e_other = X`q'[1,4]/`gap'- e_rtrate- e_loc_sum- e_cog_score- e_emo_stability- e_con- e_sc- e_sleep if _n == `q'
	label variable e_other "Other explained"
	replace unexplained = X`q'[1,5]/`gap' if _n == `q'
	label variable unexplained "Unexplained"
}
g n = _n if _n < 5
label define mh_cat 1 "Mental distress" 2 "High mental distress" 3 "Life satisfaction" 4 "Loneliness", replace
label values n mh_cat
local gap = 1

graph bar (mean) e_rtrate e_loc_sum e_cog_score e_emo_stability e_con e_sc e_sleep e_other, bar(8, fcolor(gs14) lcolor(gs14)) stack scheme(s1color) ///
ylabel(, labels) yline(`gap') ylabel(0(0.20)1) over(n) legend(order(1 "Risk willingness" 2 "Internal locus of control" ///
3 "Cognition" 4 "Emotional stability" 5 "Conscientiousness" 6 "Social capital" 7 "Sleep" 8 "Other explained")) saving(".\Graphs\Fig_D1.gph", replace) //horizontal

//=================================
//Selection into sample regressions
//=================================

logit jh $c_vars, robust
est store m1

*Rescale weights in HILDA to sum to n_hilda
count if e(sample) & hilda ==1
local dum = r(N)
egen weight_sum = sum(weight), by(hilda)
sum weight_sum if hilda ==1
local dum2 = r(mean)
replace weight = weight*(`dum'/`dum2') if hilda ==1

logit jh $c_vars [pw=weight], robust
est store m2
coefplot m1 m2, eform keep(rtrate loc_sum cog_score emo_stability conscientious sc sleep_q) ///
coeflabels(rtrate = "Risk willingness" loc_sum = "Locus of control" cog_score = "Cognition" emo_stability = "Emotional stability" conscientious = "Conscientiousness" ///
sc = "Social capital" sleep_q = "Sleep") legend(order(2 "Unweighted" 4 "Weighted")) xline(1) scheme(s1color)

graph save ".\Graphs\Fig_4.gph", replace
