# Supplementary material for: Psychological, social and cognitive resources and the mental wellbeing of the poor
Source: PLoS One. 2021 Oct 12;16(10):e0258417. doi: 10.1371/journal.pone.0258417 (PMC8509876; doi:10.1371/journal.pone.0258417)
Supplement: S1 Replication files — (ZIP) [file pone.0258417.s002.zip › Replication for PlosOne/compare & oaxaca - all.do]

*Set directories for the datasets
global jh_loc "."  //insert path to jorneys home dataset
global hilda_loc "."  //insert path to hilda dataset

*This file runs all the subfiles and creates combined graphs

*Begin by defining a program to produce the Blinder-Oaxaca decompositions, ranksum test, and graphs in each do file 
capture program drop output 
program output

egen c_miss = rowmiss($c_vars )
keep if $y_var !=. & $s_retrict & c_miss ==0
qui tab $y_var
if r(r) > 2 {
	egen s_$y_var = std($y_var )  //standardise if not a dummy
}
else {
	g s_$y_var = $y_var
}

g weight = jhwpop if jh ==1
replace weight = hhwte if jh ==0

g hstatus_new = hstatus2
replace hstatus_new = 4 if (hstatus_new >=4 | hstatus_new ==-1) & hstatus_new !=.
replace hstatus_new = 0 if hilda==1
label define home 0 "HILDA" 1 "Homeless" 2 "Insecure" 3 "Secure" 4 "Housed"
label values hstatus_new home
reg s_$y_var ib0.hstatus_new [pw=weight], robust 
est store M_$y_var

oaxaca s_$y_var $c_vars [pw=weight], by(jh) weight(0) swap  //baseline decomposition
*In this model, the gap explained by endowments is evaluated using coefficients from JH group.
*could do threefold by deleting weight, which gives same endowment effect but splits unexplained into coeficients and interactions

ranksum $y_var if e(sample)==1, by(jh)  //note weight not available with ranksum

_strip_labels $y_var  //so labels don't display in clustered bar chart
qui sum $y_var, detail
local ymax = r(max)
local ymin = r(min)
count if e(sample) == 1 & hilda == 0
local jhs = r(N)
count if e(sample) == 1 & hilda == 1
local hils = r(N)
g d_$y_var = 1
forvalues x = `ymin'(1)`ymax' {
	count if e(sample) == 1 & hilda == 0 & $y_var == `x'
	replace d_$y_var = r(N)/`jhs' if e(sample) == 1 & hilda == 0 & $y_var == `x'
	count if e(sample) == 1 & hilda == 1 & $y_var == `x'
	replace d_$y_var = r(N)/`hils' if e(sample) == 1 & hilda == 1 & $y_var == `x'
}

graph bar d_$y_var if e(sample), over(hilda, axis(off)) asyvars bar(1, fcolor(green)) bar(2, fcolor(orange)) ///
over($y_var) ytitle("") scheme(s1color) legend(order(1 "Journeys Home" 2 "HILDA")) title("$title ") name($gname, replace)

end

//===================
//Emotional stability
//===================

global y_var = "emo_stability"
global c_vars "lt_cond p_split p_never_together mother_uni page male atsi student uni diploma cert_3or4 y12 married defacto separated divorced single aus main_english major_urban other_urban rural_bal" 
global s_retrict "homeless_eps!=0"
global title "Emotional stability"
global gname "emo_stability"
do ".\compare & oaxaca - big 5.do"

//=================
//Conscientiousness
//=================

global y_var = "conscientious"
global c_vars "lt_cond p_split p_never_together mother_uni page male atsi student uni diploma cert_3or4 y12 married defacto separated divorced single aus main_english major_urban other_urban rural_bal" 
global s_retrict "homeless_eps!=0"
global title "Conscientiousness"
global gname "conscientious"
do ".\compare & oaxaca - big 5.do"

//=========
//Cognition
//=========

global y_var = "cog_score"
global c_vars "lt_cond p_split p_never_together mother_uni page male atsi student uni diploma cert_3or4 y12 married defacto separated divorced single aus main_english major_urban other_urban rural_bal" 
global s_retrict "homeless_eps!=0"
global title "Cognition"
global gname "cognition"
do ".\compare & oaxaca - cognition.do"

//===
//LOC
//===

global y_var = "loc_sum"
global c_vars "lt_cond p_split p_never_together mother_uni page male atsi student uni diploma cert_3or4 y12 married defacto separated divorced single aus main_english major_urban other_urban rural_bal" 
global s_retrict "homeless_eps!=0"
global title "Internal locus of control"
global gname "loc"
do ".\compare & oaxaca - loc.do"

//================
//Risk preferences
//================

global y_var = "rtrate"
global c_vars "lt_cond p_split p_never_together mother_uni page male atsi student uni diploma cert_3or4 y12 married defacto separated divorced single aus main_english major_urban other_urban rural_bal" 
global s_retrict "homeless_eps!=0"
global title "Risk willingness"
global gname "risk_pref"
do ".\compare & oaxaca - risk preferences.do"

//==============
//Social capital
//==============

global y_var = "sc"
global c_vars "lt_cond p_split p_never_together mother_uni page male atsi student uni diploma cert_3or4 y12 married defacto separated divorced single aus main_english major_urban other_urban rural_bal" 
global s_retrict "homeless_eps!=0"
global title "Social capital"
global gname "sc"
do ".\compare & oaxaca - social capital.do"

//=====
//Sleep
//=====

global y_var = "sleep_q"
global c_vars "lt_cond p_split p_never_together mother_uni page male atsi student uni diploma cert_3or4 y12 married defacto separated divorced single aus main_english major_urban other_urban rural_bal" 
global s_retrict "homeless_eps!=0"
global title "Sleep"
global gname "sleep"
do ".\compare & oaxaca - sleep.do"

*Gap across housing status graph
coefplot M_rtrate M_loc_sum M_cog_score M_emo_stability M_conscientious M_sc M_sleep_q (M_sleep_q, drop(*)) (M_sleep_q, drop(*)), scheme(s1color) drop(_cons) xline(0) ///
legend(order(2 "Risk willingness" 4 "Internal locus of control" 6 "Cognition" 8 "Emotional stability" 10 "Conscientiousness" ///
12 "Social capital" 14 "Sleep"))

graph save ".\Graphs\Fig_3.gph", replace

*Combine graphs

grc1leg emo_stability conscientious cognition loc risk_pref ///
sc sleep, ring(0) pos(3) scheme(s1color) legendfrom(emo_stability) 

graph save ".\Graphs\Fig_1.gph", replace

*Now move onto mental health

//==================
//Mental health (K6)
//==================

global y_var = "k6_new"
global c_vars "rtrate loc_sum cog_score emo_stability conscientious sc sleep_q lt_cond p_split p_never_together mother_uni page male atsi student uni diploma cert_3or4 y12 married defacto separated divorced single aus main_english major_urban other_urban rural_bal" 
global s_retrict "homeless_eps!=0&rtrate!=.&loc_sum!=.&cog_score!=.&emo_stability!=.&conscientious!=.&sc!=.&sleep_q!=."
global title "Mental distress (K6)"
global gname "mental_health"
do ".\compare & oaxaca - mental health.do"
est store m1

*Generate chart

matrix X = e(b)
matrix X1 = e(b)  //used for stacked bar later
g e_rtrate = X[1,6]
label variable e_rtrate "Risk willingness"
g e_loc_sum = X[1,7]
label variable e_loc_sum "Internal locus of control"
g e_cog_score = X[1,8]
label variable e_cog_score "Cognition"
g e_emo_stability = X[1,9]
label variable e_emo_stability "Emotional stability"
g e_con = X[1,10]
label variable e_con "Conscientiousness"
g e_sc = X[1,11]
label variable e_sc "Social capital"
g e_sleep = X[1,12]
label variable e_sleep "Sleep"
g e_other = X[1,4]- e_rtrate- e_loc_sum- e_cog_score- e_emo_stability- e_con- e_sc- e_sleep
label variable e_other "Other explained"
g unexplained = X[1,5]
label variable unexplained "Unexplained"
local gap = X[1,3]

graph bar e_rtrate e_loc_sum e_cog_score e_emo_stability e_con e_sc e_sleep e_other, bar(8, fcolor(gs14) lcolor(gs14)) title("Mental distress (K6)") stack scheme(s1color) ///
ylabel(, labels) yline(`gap') ylabel(0(0.19).95) legend(order(1 "Risk willingness" 2 "Internal locus of control" ///
3 "Cognition" 4 "Emotional stability" 5 "Conscientiousness" 6 "Social capital" 7 "Sleep" 8 "Other explained")) name(decomp_mental_health, replace) // horizontal 

//=================
//Life satisfaction
//=================

global y_var = "hwsatall"
global c_vars "rtrate loc_sum cog_score emo_stability conscientious sc sleep_q lt_cond p_split p_never_together mother_uni page male atsi student uni diploma cert_3or4 y12 married defacto separated divorced single aus main_english major_urban other_urban rural_bal" 
global s_retrict "homeless_eps!=0&rtrate!=.&loc_sum!=.&cog_score!=.&emo_stability!=.&conscientious!=.&sc!=.&sleep_q!=."
global title "Life satisfaction"
global gname "life_sat"
do ".\compare & oaxaca - mental health.do"
est store m2

*Possible way to generate chart

matrix X = e(b)
matrix X2 = e(b)  //used for stacked bar later
g e_rtrate = X[1,6]
label variable e_rtrate "Risk willingness"
g e_loc_sum = X[1,7]
label variable e_loc_sum "Internal locus of control"
g e_cog_score = X[1,8]
label variable e_cog_score "Cognition"
g e_emo_stability = X[1,9]
label variable e_emo_stability "Emotional stability"
g e_con = X[1,10]
label variable e_con "Conscientiousness"
g e_sc = X[1,11]
label variable e_sc "Social capital"
g e_sleep = X[1,12]
label variable e_sleep "Sleep"
g e_other = X[1,4]- e_rtrate- e_loc_sum- e_cog_score- e_emo_stability- e_con- e_sc- e_sleep
label variable e_other "Other explained"
g unexplained = X[1,5]
label variable unexplained "Unexplained"
local gap = X[1,3]

graph bar e_rtrate e_loc_sum e_cog_score e_emo_stability e_con e_sc e_sleep e_other, bar(8, fcolor(gs14) lcolor(gs14)) title("Life satisfaction") stack scheme(s1color) ///
ylabel(, labels) yline(`gap') ylabel(0(-0.16)-0.64) legend(order(1 "Risk willingness" 2 "Internal locus of control" ///
3 "Cognition" 4 "Emotional stability" 5 "Conscientiousness" 6 "Social capital" 7 "Sleep" 8 "Other explained")) yreverse name(decomp_life_sat, replace) //horizontal

//==========
//Loneliness
//==========

global y_var = "lonely"
global c_vars "rtrate loc_sum cog_score emo_stability conscientious sc sleep_q lt_cond p_split p_never_together mother_uni page male atsi student uni diploma cert_3or4 y12 married defacto separated divorced single aus main_english major_urban other_urban rural_bal" 
global s_retrict "homeless_eps!=0&rtrate!=.&loc_sum!=.&cog_score!=.&emo_stability!=.&conscientious!=.&sc!=.&sleep_q!=."
global title "Loneliness"
global gname "lonely"
do ".\compare & oaxaca - mental health.do"
est store m3

*Possible way to generate chart

matrix X = e(b)
matrix X3 = e(b)  //used for stacked bar later
g e_rtrate = X[1,6]
label variable e_rtrate "Risk willingness"
g e_loc_sum = X[1,7]
label variable e_loc_sum "Internal locus of control"
g e_cog_score = X[1,8]
label variable e_cog_score "Cognition"
g e_emo_stability = X[1,9]
label variable e_emo_stability "Emotional stability"
g e_con = X[1,10]
label variable e_con "Conscientiousness"
g e_sc = X[1,11]
label variable e_sc "Social capital"
g e_sleep = X[1,12]
label variable e_sleep "Sleep"
g e_other = X[1,4]- e_rtrate- e_loc_sum- e_cog_score- e_emo_stability- e_con- e_sc- e_sleep
label variable e_other "Other explained"
g unexplained = X[1,5]
label variable unexplained "Unexplained"
local gap = X[1,3]

graph bar e_rtrate e_loc_sum e_cog_score e_emo_stability e_con e_sc e_sleep e_other, bar(8, fcolor(gs14) lcolor(gs14)) title("Loneliness") stack scheme(s1color) ///
ylabel(, labels) yline(`gap') ylabel(0(0.05)0.15) legend(order(1 "Risk willingness" 2 "Internal locus of control" ///
3 "Cognition" 4 "Emotional stability" 5 "Conscientiousness" 6 "Social capital" 7 "Sleep" 8 "Other explained")) name(decomp_loneliness, replace) //horizontal

//===============================
//High mental distriss (K6 >= 13)
//===============================

global y_var = "k6_high"
global c_vars "rtrate loc_sum cog_score emo_stability conscientious sc sleep_q lt_cond p_split p_never_together mother_uni page male atsi student uni diploma cert_3or4 y12 married defacto separated divorced single aus main_english major_urban other_urban rural_bal" 
global s_retrict "homeless_eps!=0&rtrate!=.&loc_sum!=.&cog_score!=.&emo_stability!=.&conscientious!=.&sc!=.&sleep_q!=."
global title "High mental distress (K6)"
global gname "k6_high"
do ".\compare & oaxaca - mental health.do"
est store m4

*Possible way to generate chart

matrix X = e(b)
matrix X4 = e(b)  //used for stacked bar later
g e_rtrate = X[1,6]
label variable e_rtrate "Risk willingness"
g e_loc_sum = X[1,7]
label variable e_loc_sum "Internal locus of control"
g e_cog_score = X[1,8]
label variable e_cog_score "Cognition"
g e_emo_stability = X[1,9]
label variable e_emo_stability "Emotional stability"
g e_con = X[1,10]
label variable e_con "Conscientiousness"
g e_sc = X[1,11]
label variable e_sc "Social capital"
g e_sleep = X[1,12]
label variable e_sleep "Sleep"
g e_other = X[1,4]- e_rtrate- e_loc_sum- e_cog_score- e_emo_stability- e_con- e_sc- e_sleep
label variable e_other "Other explained"
g unexplained = X[1,5]
label variable unexplained "Unexplained"
local gap = X[1,3]

graph bar e_rtrate e_loc_sum e_cog_score e_emo_stability e_con e_sc e_sleep e_other, bar(8, fcolor(gs14) lcolor(gs14)) title("High mental distress (K6)") stack scheme(s1color) ///
ylabel(, labels) yline(`gap') ylabel(0(0.04)0.12) legend(order(1 "Risk willingness" 2 "Internal locus of control" ///
3 "Cognition" 4 "Emotional stability" 5 "Conscientiousness" 6 "Social capital" 7 "Sleep" 8 "Other explained")) name(k6_high, replace) //horizontal

grc1leg decomp_mental_health k6_high decomp_life_sat decomp_loneliness, scheme(s1color) legendfrom(decomp_loneliness) 
graph save ".\Graphs\Alt_Fig_5.gph", replace  //not used in paper - but alternative way of presenting decomposition results

esttab m1 m4 m2 m3 using Table_D1.rtf, replace scalar(N_1 N_2) b(3) se(3) star(* 0.10 ** 0.05 *** 0.01) compress nogap

//=====================================
//Stacked together decomposition figure
//=====================================

forvalues q = 1/4 {
	local gap = X`q'[1,3]
	replace e_rtrate = X`q'[1,6]/`gap' if _n == `q'
	label variable e_rtrate "Risk willingness"
	replace e_loc_sum = X`q'[1,7]/`gap' if _n == `q'
	label variable e_loc_sum "Internal locus of control"
	replace e_cog_score = X`q'[1,8]/`gap' if _n == `q'
	label variable e_cog_score "Cognition"
	replace e_emo_stability = X`q'[1,9]/`gap' if _n == `q'
	label variable e_emo_stability "Emotional stability"
	replace e_con = X`q'[1,10]/`gap' if _n == `q'
	label variable e_con "Conscientiousness"
	replace e_sc = X`q'[1,11]/`gap' if _n == `q'
	label variable e_sc "Social capital"
	replace e_sleep = X`q'[1,12]/`gap' if _n == `q'
	label variable e_sleep "Sleep"
	replace e_other = X`q'[1,4]/`gap'- e_rtrate- e_loc_sum- e_cog_score- e_emo_stability- e_con- e_sc- e_sleep if _n == `q'
	label variable e_other "Other explained"
	replace unexplained = X`q'[1,5]/`gap' if _n == `q'
	label variable unexplained "Unexplained"
}
g n = _n if _n < 5
label define mh_cat 1 "Mental distress" 2 "High mental distress" 3 "Life satisfaction" 4 "Loneliness", replace
label values n mh_cat
local gap = 1

graph bar (mean) e_rtrate e_loc_sum e_cog_score e_emo_stability e_con e_sc e_sleep e_other, bar(8, fcolor(gs14) lcolor(gs14)) stack scheme(s1color) ///
ylabel(, labels) yline(`gap') ylabel(0(0.20)1) over(n) legend(order(1 "Risk willingness" 2 "Internal locus of control" ///
3 "Cognition" 4 "Emotional stability" 5 "Conscientiousness" 6 "Social capital" 7 "Sleep" 8 "Other explained")) saving(".\Fig_5.gph", replace) //horizontal
