# Supplementary material for: Psychological, social and cognitive resources and the mental wellbeing of the poor
Source: PLoS One. 2021 Oct 12;16(10):e0258417. doi: 10.1371/journal.pone.0258417 (PMC8509876; doi:10.1371/journal.pone.0258417)
Supplement: S1 Replication files — (ZIP) [file pone.0258417.s002.zip › Replication for PlosOne/compare & oaxaca - social capital.do]

*****************************************
*Detailed decomposition - social capital*
*****************************************
qui{
*Note, this is comparing 2014 (JH) to 2014 (HILDA)

use "$jh_loc\jhlrd_w6.dta", clear 

***************
*Clean JH data*
***************

replace rtrate = . if rtrate <0 
g couple = 1 if pcouple ==1
replace couple = 0 if pcouple==0

g equil_points = 1
replace equil_points = equil_points+0.5 if couple==1 //couple households
foreach var in pchu5r pch512r {
	replace equil_points = equil_points+(0.3*`var') if `var'>0 //children under 13 living with respondent
	//Alternative would be to include own children but I think this is preferable (income should include child support)
}
replace equil_points = equil_points+(0.4*pcho12r) if pcho12r>0 //children age 13-17 years. Note, should be 0.5 weight
//for children 15+. However, don't have this info. 0.4 is a compromise. Note there are no data on adult dependent children

gen equil_hh_inc = icywkv/equil_points

g male = psex==1
g student = pstudy ==2 if pstudy !=-2  //full-time student
g uni = phighed ==1 if phighed !=-2  //uni
g diploma = phighed ==2 if phighed !=-2  //diploma
g cert_3or4 = phighed ==3|phighed ==4 if phighed !=-2  //cert 3 or 4 (including trade cert)
g y12 = phighed ==5|phighed ==6 if phighed !=-2 //year 12 (base is <yr 12 or undetermined)
g married = prelstat ==5 if prelstat !=-2
g defacto = prelstat ==6 if prelstat !=-2
g separated = prelstat ==4 if prelstat !=-2
g divorced = prelstat ==3 if prelstat !=-2
g widowed = prelstat ==2 if prelstat !=-2
g single = prelstat ==1 if prelstat !=-2

g lt_cond = hwlngtrm == 1 if hwlngtrm !=-2  //long term health condition
rename hwrating sah  //self-assessed general health

g mother_uni = fcarfedu == 7  //note that there is a high % of unknown/unable to be determined (approx. 30%), which are treated as 0. Also, in JH it is 'female caregiver', in HILDA it is 'mother'
g father_uni = fcarmedu == 7  //as above

*****************************
*Merge in homeless indicator*
*****************************

preserve
use "$jh_loc\jhlrd_long.dta", clear 

g exp_homeless = hhmlsrp
replace exp_homeless = hhmls6m if jhwave==1
keep if exp_homeless>=0
egen homeless_eps = sum(exp_homeless), by(xwaveid)

*Family background variables generated using wave 6
g p_split2 = cgdvorc ==1 | cgseprte ==1  //parents divorced or separated
replace p_split2 = 0 if cgfirst >15  //parents first separated before respondent was 16
egen p_split = sum(p_split2), by(xwaveid)

g p_together2 = cgdfcto == 0  //parents never married or lived together in a relationship
egen p_never_together = sum(p_together2), by(xwaveid) 

keep if jhwave == 1

tempfile jh_long
save `jh_long', replace

restore
merge 1:1 xwaveid using `jh_long', keepusing(exp_homeless homeless_eps p_split p_never_together) nogen 

******************
*Merge with HILDA*
******************

preserve
use "$hilda_loc\Combined_n160c.dta", clear //wave 13

renpfix n

g total_inc = hifeftp+hifeftn  //includes imputed
g equil_points = 1
replace equil_points = equil_points+0.5 if hhfty<13 //couple households
foreach var in hhd0_4 hhd5_9 hhd1014 {
	replace equil_points = equil_points+(0.3*`var') if `var'>0 //children under 15
}
replace equil_points = equil_points+(0.5*hhd1524) if hhd1524>0

gen equil_hh_inc = (total_inc/equil_points)/52

keep if hgage>17
rename hgage page  //age
g male = hgsex ==1  //sex
g patsi = inrange(anatsi,2,4)  //atsi
rename anbcob pcobess //cob
g student = edfts==1 if edfts !=-10  //student
g uni = inrange(edhigh,1,3) if edhigh!=-10  //uni
g diploma = edhigh ==4 if edhigh !=-10  //diploma
g cert_3or4 = edhigh ==5 if edhigh !=10 //cert 3 or 4
g y12 = edhigh ==8 if edhigh !=-10 //year 12
rename esbrd elfs  //employment status
rename hhstate hstate //state 
rename hhssos hgeosos  //section of state
g married = mrcurr ==1 if mrcurr !=-10
g defacto = mrcurr ==2 if mrcurr !=-10
g separated = mrcurr ==3 if mrcurr !=-10
g divorced = mrcurr ==4 if mrcurr !=-10
g widowed = mrcurr ==5 if mrcurr !=-10
g single = mrcurr ==6 if mrcurr !=-10
rename losat hwsatall
g lt_cond = helth == 1 if helth !=-10 //long term health condition that has caused restrictions in last 6 months
rename gh1 sah
g father_uni = fmfhlqn ==1 | fmfhlq ==1  // this is for fathers (not primary male caregiver as in JH). Treating small number of unsure (<2%) as 0
g mother_uni = fmmhlqn ==1 | fmmhlq ==1  // this is for mother (not primary female caregiver as in JH). Treating small number of unsure (<2%) as 0
g p_split = fmpdiv == 1 | fmnprea ==3  //parents ever separated or divorced
replace p_split = 0 if (fmagepn >15 & fmagepn <90) | (fmageps >15 & fmageps <90)  //the < condition ensures that splits at age 0 aren't incorrectly dropped, and assumed unknowns were before age 16
g p_never_together = fmnpren ==1 | fmnprea ==1  //This is asked with respect to why the person wasn't living with both parents at age 14 (parents never married or lived together)

keep page equil_hh_inc total_inc male patsi pcobess student uni diploma cert_3or4 y12 elfs hstate hgeosos ///
married defacto separated divorced widowed single lt_cond sah father_uni mother_uni p_split p_never_together lssu* hhwte

tempfile hilda
save `hilda', replace

restore
append using `hilda' 
g hilda = xwaveid ==.  //identify obs from HILDA

g jh = 1-hilda
foreach var in pcobess elfs hstate hgeosos sah {
	replace `var' = . if `var' <0
}

g aus = pcobess ==1 if pcobess !=.
g main_english = pcobess ==2 if pcobess !=.
g non_main_eng = pcobess ==3 if pcobess !=.

g major_urban = hgeosos ==0 if hgeosos!=. 
g other_urban = hgeosos ==1 if hgeosos!=. 
g bounded_loc = hgeosos ==2 if hgeosos!=. 
g rural_bal = hgeosos ==3 if hgeosos!=. 

g ln_equil_hh_inc = log(equil_hh_inc) 
g atsi = patsi>0

g employed = elfs == 1 if elfs!=. & elfs!=-10 
g unemployed = elfs ==2 if elfs!=. & elfs!=-10 

//=========================================
//Create variable (will depend on what Y is
//=========================================

*These are all 7-point scale in HILDA and 5-point in JH. Therefore, make them all 3 point.

*You often need help from other people but can’t get it?

local var no_help
local hil lssupnh
local jh sneed
g `var' = .
replace `var' = 1 if `jh' ==1|`jh'==2|`hil'==5|`hil'==6|`hil'==7 
replace `var' = 2 if `jh' ==3|`hil'==4 
replace `var' = 3 if `jh' ==4|`jh'==5|`hil'==1|`hil'==2|`hil'==3 

*You have someone you can lean on in times of trouble **IMPOTANT - In HILDA this is phrased the opposite way i.e. have no one to lean on

local var lean_on
local hil lssuplt
local jh slean
g `var' = .
replace `var' = 3 if `jh' ==1|`jh'==2|`hil'==1|`hil'==2|`hil'==3 
replace `var' = 2 if `jh' ==3|`hil'==4 
replace `var' = 1 if `jh' ==4|`jh'==5|`hil'==5|`hil'==6|`hil'==7 

*There is someone who can always cheer you up when you are down

local var cheer
local hil lssupcd
local jh scheer
g `var' = .
replace `var' = 3 if `jh' ==1|`jh'==2|`hil'==5|`hil'==6|`hil'==7 
replace `var' = 2 if `jh' ==3|`hil'==4 
replace `var' = 1 if `jh' ==4|`jh'==5|`hil'==1|`hil'==2|`hil'==3 

*When something’s on your mind, just talking with the people you know can make you feel better

local var talk_better
local hil lssuptp
local jh stlkgood
g `var' = .
replace `var' = 3 if `jh' ==1|`jh'==2|`hil'==5|`hil'==6|`hil'==7 
replace `var' = 2 if `jh' ==3|`hil'==4 
replace `var' = 1 if `jh' ==4|`jh'==5|`hil'==1|`hil'==2|`hil'==3 

g sc = no_help+lean_on+cheer+talk_better
}
//======================================
//Decomposition and distribution figures
//======================================

output
