# Supplementary material for: Psychological, social and cognitive resources and the mental wellbeing of the poor
Source: PLoS One. 2021 Oct 12;16(10):e0258417. doi: 10.1371/journal.pone.0258417 (PMC8509876; doi:10.1371/journal.pone.0258417)
Supplement: S1 Replication files — (ZIP) [file pone.0258417.s002.zip › Replication for PlosOne/descriptives table.do]

*Note, this is comparing 2013 (JH) to 2013 (HILDA)

global jh_loc "."  //insert path to jorneys home dataset
global hilda_loc "."  //insert path to hilda dataset

use "$jh_loc\jhlrd_w5.dta", clear 

***************
*Clean JH data*
***************

replace rtrate = . if rtrate <0 
g couple = 1 if pcouple ==1
replace couple = 0 if pcouple==0

g equil_points = 1
replace equil_points = equil_points+0.5 if couple==1 //couple households
foreach var in pchu5r pch512r {
	replace equil_points = equil_points+(0.3*`var') if `var'>0 //children under 13 living with respondent
	//Alternative would be to include own children but I think this is preferable (income should include child support)
}
replace equil_points = equil_points+(0.4*pcho12r) if pcho12r>0 //children age 13-17 years. Note, should be 0.5 weight
//for children 15+. However, don't have this info. 0.4 is a compromise. Note there are no data on adult dependent children

gen equil_hh_inc = icywkv/equil_points

g male = psex==1
g student = pstudy ==2 if pstudy !=-2  //full-time student
g uni = phighed ==1 if phighed !=-2  //uni
g diploma = phighed ==2 if phighed !=-2  //diploma
g cert_3or4 = phighed ==3|phighed ==4 if phighed !=-2  //cert 3 or 4 (including trade cert)
g y12 = phighed ==5|phighed ==6 if phighed !=-2 //year 12 (base is <yr 12 or undetermined)
g married = prelstat ==5 if prelstat !=-2
g defacto = prelstat ==6 if prelstat !=-2
g separated = prelstat ==4 if prelstat !=-2
g divorced = prelstat ==3 if prelstat !=-2
g widowed = prelstat ==2 if prelstat !=-2
g single = prelstat ==1 if prelstat !=-2

g lt_cond = hwlngtrm == 1 if hwlngtrm !=-2  //long term health condition
rename hwrating sah  //self-assessed general health

g mother_uni = fcarfedu == 7  //note that there is a high % of unknown/unable to be determined (approx. 30%), which are treated as 0. Also, in JH it is 'female caregiver', in HILDA it is 'mother'
g father_uni = fcarmedu == 7  //as above

*****************************
*Merge in homeless indicator*
*****************************

preserve
use "$jh_loc\jhlrd_long.dta", clear 

g exp_homeless = hhmlsrp
replace exp_homeless = hhmls6m if jhwave==1
keep if exp_homeless>=0
egen homeless_eps = sum(exp_homeless), by(xwaveid)

*Family background variables generated using wave 6
g p_split2 = cgdvorc ==1 | cgseprte ==1  //parents divorced or separated
replace p_split2 = 0 if cgfirst >15  //parents first separated before respondent was 16
egen p_split = sum(p_split2), by(xwaveid)

g p_together2 = cgdfcto == 0  //parents never married or lived together in a relationship
egen p_never_together = sum(p_together2), by(xwaveid) 

keep if jhwave == 1

tempfile jh_long
save `jh_long', replace

restore
merge 1:1 xwaveid using `jh_long', keepusing(exp_homeless homeless_eps p_split p_never_together) nogen 

******************
*Merge with HILDA*
******************

preserve
use "$hilda_loc\Combined_m160c.dta", clear
renpfix m

g total_inc = hifeftp+hifeftn  //includes imputed
g equil_points = 1
replace equil_points = equil_points+0.5 if hhfty<13 //couple households
foreach var in hhd0_4 hhd5_9 hhd1014 {
	replace equil_points = equil_points+(0.3*`var') if `var'>0 //children under 15
}
replace equil_points = equil_points+(0.5*hhd1524) if hhd1524>0

gen equil_hh_inc = (total_inc/equil_points)/52

keep if hgage>17
rename hgage page  //age
g male = hgsex ==1  //sex
g patsi = inrange(anatsi,2,4)  //atsi
rename anbcob pcobess //cob
g student = edfts==1 if edfts !=-10  //student
g uni = inrange(edhigh,1,3) if edhigh!=-10  //uni
g diploma = edhigh ==4 if edhigh !=-10  //diploma
g cert_3or4 = edhigh ==5 if edhigh !=10 //cert 3 or 4
g y12 = edhigh ==8 if edhigh !=-10 //year 12
rename esbrd elfs  //employment status
rename hhstate hstate //state 
rename hhssos hgeosos  //section of state
g married = mrcurr ==1 if mrcurr !=-10
g defacto = mrcurr ==2 if mrcurr !=-10
g separated = mrcurr ==3 if mrcurr !=-10
g divorced = mrcurr ==4 if mrcurr !=-10
g widowed = mrcurr ==5 if mrcurr !=-10
g single = mrcurr ==6 if mrcurr !=-10
rename losat hwsatall
g lt_cond = helth == 1 if helth !=-10 //long term health condition that has caused restrictions in last 6 months
rename gh1 sah
g father_uni = fmfhlqn ==1 | fmfhlq ==1  // this is for fathers (not primary male caregiver as in JH). Treating small number of unsure (<2%) as 0
g mother_uni = fmmhlqn ==1 | fmmhlq ==1  // this is for mother (not primary female caregiver as in JH). Treating small number of unsure (<2%) as 0
g p_split = fmpdiv == 1 | fmnprea ==3 //parents ever separated or divorced
replace p_split = 0 if (fmagepn >15 & fmagepn <90) | (fmageps >15 & fmageps <90)  //the < condition ensures that splits at age 0 aren't incorrectly dropped, and assumed unknowns were before age 16
g p_never_together = fmnpren ==1 | fmnprea ==1  //This is asked with respect to why the person wasn't living with both parents at age 14 (parents never married or lived together)

keep page equil_hh_inc total_inc male patsi pcobess student uni diploma cert_3or4 y12 elfs hstate hgeosos ///
married defacto separated divorced widowed single lt_cond sah father_uni mother_uni p_split p_never_together hhwte

tempfile hilda
save `hilda', replace

restore
append using `hilda' 
g hilda = xwaveid ==.  //identify obs from HILDA

g jh = 1-hilda
foreach var in pcobess elfs hstate hgeosos {
	replace `var' = . if `var' <0
}

g aus = pcobess ==1 if pcobess !=.
g main_english = pcobess ==2 if pcobess !=.
g non_main_eng = pcobess ==3 if pcobess !=.

g major_urban = hgeosos ==0 if hgeosos!=. 
g other_urban = hgeosos ==1 if hgeosos!=. 
g bounded_loc = hgeosos ==2 if hgeosos!=. 
g rural_bal = hgeosos ==3 if hgeosos!=. 

g ln_equil_hh_inc = log(equil_hh_inc) 
g atsi = patsi>0

g employed = elfs == 1 if elfs!=. & elfs!=-10 
g unemployed = elfs ==2 if elfs!=. & elfs!=-10 

//=====================
//Table of descriptives
//=====================

global c_vars page male atsi student uni diploma cert_3or4 y12 married defacto separated divorced single aus main_english lt_cond p_split p_never_together mother_uni  major_urban other_urban rural_bal

foreach var in $c_vars {
	drop if `var' ==.
}

keep if homeless_eps >0

g weight = jhwpop if jh ==1
replace weight = hhwte if jh ==0

local n = wordcount("$c_vars")
matrix J = J(`n',4,0)
local i = 0

foreach var in $c_vars {
	local i = `i' + 1
	qui oaxaca `var' [pw=weight], by(hilda)  //use Oaxaca because it easily allows for different group weights (just remove pw if weights not wanted)
	matrix X = r(table)
	matrix J[`i',1] = X[1,1]  //JH mean
	matrix J[`i',2] = X[1,2]  //HILDA mean
	matrix J[`i',3] = X[1,3]  //Diff
	matrix J[`i',4] = X[4,3]  //p-value on diff
}
matrix colnames J = "Journeys Home" "HILDA" "Difference" "p-value" 
matrix rownames J = $c_vars
esttab matrix(J, fmt(2 2 2)) using descriptives1.rtf, replace

count if jh==1 & e(sample)
count if jh ==0 & e(sample)

eststo clear

capture do ".\compare & oaxaca - mental health.do"

foreach var in $c_vars k6_new rtrate loc_sum cog_score emo_stability conscientious sc sleep_q {
	drop if `var' ==.
}

keep if homeless_eps >0

g weight = jhwpop if jh ==1
replace weight = hhwte if jh ==0
replace weight =. if weight<0

local n = wordcount("$c_vars k6_new rtrate loc_sum cog_score emo_stability conscientious sc sleep_q")
matrix J = J(`n',4,0)
local i = 0

foreach var in $c_vars k6_new rtrate loc_sum cog_score emo_stability conscientious sc sleep_q{
	local i = `i' + 1
	qui oaxaca `var' [pw=weight], by(hilda)  //use Oaxaca because it easily allows for different group weights (just remove pw if weights not wanted)
	matrix X = r(table)
	matrix J[`i',1] = X[1,1]  //JH mean
	matrix J[`i',2] = X[1,2]  //HILDA mean
	matrix J[`i',3] = X[1,3]  //Diff
	matrix J[`i',4] = X[4,3]  //p-value on diff
}
matrix colnames J = "Journeys Home" "HILDA" "Difference" "p-value" 
matrix rownames J = $c_vars k6_new rtrate loc_sum cog_score emo_stability conscientious sc sleep_q
esttab matrix(J, fmt(2 2 2)) using descriptives2.rtf, replace

count if jh==1 & e(sample)
count if jh ==0 & e(sample)
