# Supplementary material for: Psychological, social and cognitive resources and the mental wellbeing of the poor
Source: PLoS One. 2021 Oct 12;16(10):e0258417. doi: 10.1371/journal.pone.0258417 (PMC8509876; doi:10.1371/journal.pone.0258417)
Supplement: S1 Replication files — (ZIP) [file pone.0258417.s002.zip › Replication for PlosOne/graph response rate.do]

use ".\jhlrd_long.dta", clear  //insert directory to journeys home data in .

g x = .

forvalues y = 1/6 {
	count if jhistat==0 & jhwave ==`y'
	replace x = 1-(r(N)/1682) if _n ==`y'
}

g n = _n
twoway (bar x n if x!=.), ylabel(0(0.2)1) xtitle("Wave number") ytitle("Response rate") scheme(s1color)
