# Supplementary material for: Psychological, social and cognitive resources and the mental wellbeing of the poor
Source: PLoS One. 2021 Oct 12;16(10):e0258417. doi: 10.1371/journal.pone.0258417 (PMC8509876; doi:10.1371/journal.pone.0258417)
Supplement: S1 Replication files — (ZIP) [file pone.0258417.s002.zip › Replication for PlosOne/o_alpha.ado]

capture program drop o_alpha
program define o_alpha, eclass
syntax varlist [if] [in], 

qui {
polychoric `varlist'
local K = wordcount("`varlist'")
matrix r = r(R)
local N = e(N)
factormat r, n(`N') factors(1)

matrix Lamda = e(L)
svmat Lamda
replace Lamda = -1*Lamda if Lamda<0
sum Lamda1
local L = r(mean)

matrix Uni = e(Psi)'
svmat Uni
replace Uni1 = -1*Uni1 if Uni1<0
sum Uni1
local U_2 = r(mean) 
local H_2 = 1 - `U_2'
local OA = (`K'/(`K'-1))*((`K'*`L'^2-`H_2')/(`K'*`L'^2+`U_2'))
di `K'
di `L'
di `H_2'
di `U_2'
drop Lamda1 Uni1
}

noisily di "Ordinal alpha = `OA'"
end
