# Supplementary material for: Psychological, social and cognitive resources and the mental wellbeing of the poor
Source: PLoS One. 2021 Oct 12;16(10):e0258417. doi: 10.1371/journal.pone.0258417 (PMC8509876; doi:10.1371/journal.pone.0258417)
Supplement: S1 Replication files — (ZIP) [file pone.0258417.s002.zip › Replication for PlosOne/s_bloss_run.ado]

program define s_bloss_run

args lnf xb
qui sum $ML_y1
local r = $q *(1-r(mean))/r(mean)
local c = 1/(1+`r')
quietly replace `lnf' = ln(`c'/(1+exp(-`xb'+log(`r'/(1+`r'))))) if $ML_y1 ==1
quietly replace `lnf' = ln(1-`c'/(1+exp(-`xb'+log(`r'/(1+`r'))))) if $ML_y1 ==0
end
